# Supplementary material for: A novel mutation in ryanodine receptor 2 (RYR2) genes at c.12670G>T associated with focal epilepsy in a 3-year-old child
Source: Front Pediatr. 2022 Oct 19;10:1022268. doi: 10.3389/fped.2022.1022268 (PMC9627620; doi:10.3389/fped.2022.1022268)
Supplement: Supplementary file 1 [file Table1.xlsx]

## Sheet: Sheet1
Table 1 The number of reported RYR2 variants in HGMD database
	Missense/nonsense	Small insertions	Small deletions	Splicing	Substitution	Stopgain
exon1	4
exon2	1	1
exon3	6		3
exon4						1
exon6	2					1
exon7	2
exon8	11
exon9	3
exon10	5
exon11	2
exon12	8		1
exon13	5
exon14	17
exon15	10
exon16	3
exon17	3
exon18	3
exon19	6
exon20	7					1
exon21	7	1
exon22	4
exon23	2
exon24	2
exon25	4
exon26	5
exon27	5
exon28	6
exon29	3
exon30	4
exon31	5
exon32	2					1
exon33	1
exon34	4
exon35	1
exon36	7
exon37	20				1
exon38	5
exon39	1
exon40	2
exon41	14					1
exon42	7
exon43	10
exon44	3
exon45	9
exon46	15
exon47	14
exon48	4
exon49	11		1
exon50	8
exon51	2
exon52	3
exon53	1
exon54	4
exon56	3
exon57	1
exon58	2
exon60	3
exon61	1
exon62						1
exon64	1
exon65	3
exon66	1
exon67	3
exon68	6
exon69	7
exon70	1
exon71	1
exon72	3
exon73	1					1
exon74	4
exon75	1
exon76	2
exon77	1
exon78	2
exon80	1
exon81	4		1
exon82	4
exon83	3
exon84	2
exon85	1
exon86	6
exon87	4
exon88	9
exon89	7
exon90	82	2	2
exon91	1
exon92	2		1
exon93	6
exon94	12
exon95	10
exon96	5
exon97	6	1
exon98	1
exon99	13		1
exon100	6	1
exon101	12
exon102	7
exon103	6
exon104	4
exon105	6	2
